# Supplementary material for: Post-Infectious Acute Cerebellar Ataxia Treatment, a Case Report and Review of Literature
Source: Children (Basel). 2023 Mar 31;10(4):668. doi: 10.3390/children10040668 (PMC10136810; doi:10.3390/children10040668)
Supplement: Supplementary file 1 [file children-10-00668-s001.zip]

Archive with 1 entries (1 files):
- children-2210087-supplementary.mp4
